# Supplementary material for: Moderate but not severe hypothermia causes pro-arrhythmic changes in cardiac electrophysiology
Source: Cardiovasc Res. 2020 Feb 7;116(13):2081–90. doi: 10.1093/cvr/cvz309 (PMC7584464; doi:10.1093/cvr/cvz309)
Supplement: cvz309_Supplementary_Data [file cvz309_supplementary_data.zip]

Archive with 3 entries (2 files):
- cvz309-suppl_data/
- cvz309-suppl_data/Supplemental material.pdf
- cvz309-suppl_data/Supplemental Table.pdf
